# Supplementary material for: Effects on Posture of a Two-Diopter Horizontal Prism Base Out on the Non-Dominant Eye
Source: J Clin Med. 2024 Dec 23;13(24):7847. doi: 10.3390/jcm13247847 (PMC11676230; doi:10.3390/jcm13247847)
Supplement: Supplementary file 1 [file jcm-13-07847-s001.zip]

Archive with 1 entries (1 files):
- jcm-3320770-supplementary.pdf
